# Supplementary material for: Cellular dynamics shape recombination frequency in coronaviruses
Source: PLoS Pathog. 2024 Sep 27;20(9):e1012596. doi: 10.1371/journal.ppat.1012596 (PMC11463787; doi:10.1371/journal.ppat.1012596)
Supplement: S2 File — (XLSX) [file ppat.1012596.s002.xlsx]

## Sheet: CaCoV 1-71 FeCoV WSU-79-1683
SRA Accession	File name	MOI	HPI	Replicate	Total reads	Host reads	Viral reads	Viral reads > 1000bp	Viral nucleotides	Viral nucleotides > 1000bp	Average read length	CaCoV reads	CaCoV proportion	FeCoV reads	FeCoV proportion	Recombinant reads	Recombinant breakpoints (n unique)	Relative Shannon Diversity	Minimum recombinant read length	Number CaCoV 'recipient'	Proportion CaCoV 'recipient'	Per molecule recombination rate > 1000 bp	Per nucleotide recombination rate > 1000 bp	Subgenomic reads > 1000 bp	Per molecule subgenomic rate > 1000 bp	Structural variant reads > 1000 bp	Per molecule structural variant rate > 1000 bp
SRR28517816	CB-6-22-23-FeCoV-1-71-MOI-01-12-HPI-1.fastq.gz	0.1	12	1	349642	290336	26624	22473	55269467	52922798	2075.93	19371	0.727577	7250	0.272311	5	5 (5)	1	3075	3	0.6	0.000222489	9.44772e-08	12803	0.569706	410	0.0182441
SRR28517815	CB-6-22-23-FeCoV-1-71-MOI-01-12-HPI-2.fastq.gz	0.1	12	2	369169	243266	24564	18446	44271931	40562842	1802.31	19753	0.804144	4809	0.195774	1	1 (1)	1	4230	0	0	5.42123e-05	2.46531e-08	9597	0.520275	344	0.018649
SRR28517804	CB-8-22-23-FeCoV-1-71-MOI-01-12-HPI-3.fastq.gz	0.1	12	3	1190252	710888	38850	33974	92914889	89892800	2391.63	37156	0.956396	1691	0.0435264	1	1 (1)	1	9601	0	0	2.94343e-05	1.11244e-08	22239	0.654589	869	0.0255784
SRR28517793	CB-3-8-23-FeCoV-1-71-MOI-01-24-HPI-R1.fastq.gz	0.1	24	1	656725	334840	138914	113105	250836452	236058254	1805.7	89318	0.642973	49551	0.356703	4	4 (4)	1	2178	3	0.75	3.53654e-05	1.6945e-08	64069	0.566456	1892	0.0167278
SRR28517782	CB-3-8-23-FeCoV-1-71-MOI-01-24-HPI-R2.fastq.gz	0.1	24	2	368000	161176	61742	52092	111561256	105905293	1806.89	51662	0.83674	10054	0.162839	3	3 (3)	1	2270	2	0.666667	5.75904e-05	2.83272e-08	35481	0.681122	1069	0.0205214
SRR28517771	CB-3-8-23-FeCoV-1-71-MOI-01-24-HPI-R3.fastq.gz	0.1	24	3	605628	212880	85247	69229	151048054	141920505	1771.89	67553	0.792438	17658	0.207139	5	5 (5)	1	2451	4	0.8	7.22241e-05	3.5231e-08	45478	0.656921	1267	0.0183016
SRR28517760	CB-3-1-2023-FeCoV-1-71-MOI-01-48-HPI-1.fastq.gz	0.1	48	1	602013	258788	101253	80293	196833294	184682840	1943.97	67498	0.666627	33610	0.331941	26	29 (29)	1	1932	14	0.538462	0.000323814	1.57026e-07	38983	0.485509	2293	0.0285579
SRR28517749	CB-3-1-2023-FeCoV-1-71-MOI-01-48-HPI-2.fastq.gz	0.1	48	2	1654756	534785	295386	241599	611892953	580269305	2071.5	198613	0.672385	96448	0.326515	93	102 (90)	0.984979	1556	55	0.591398	0.000384935	1.7578e-07	117327	0.485627	7183	0.0297311
SRR28517739	CB-3-13-23-FeCoV-1-71-MOI-01-48-HPI-R3.fastq.gz	0.1	48	3	600000	234802	124834	98887	223129086	203304378	1787.41	79977	0.640667	44705	0.358116	23	24 (24)	1	1414	12	0.521739	0.000232589	1.1805e-07	51969	0.525539	2233	0.0225813
SRR28517738	CB-5-31-23-FeCoV-1-71-MOI-1-12-HPI-1.fastq.gz	1	12	1	610575	339420	16233	11817	27673087	25181975	1704.74	10629	0.654777	5604	0.345223	1	1 (1)	1	2656	0	0	8.46238e-05	3.97109e-08	5943	0.50292	165	0.0139629
SRR28517814	CB-5-31-23-FeCoV-1-71-MOI-1-12-HPI-2.fastq.gz	1	12	2	650625	281646	16305	12828	29776624	27747999	1826.23	9758	0.598467	6545	0.401411	1	1 (1)	1	4410	0	0	7.79545e-05	3.60386e-08	6331	0.49353	189	0.0147334
SRR28517813	CB-5-31-23-FeCoV-1-71-MOI-1-12-HPI-3.fastq.gz	1	12	3	1076456	682073	39473	32796	76458973	72411652	1936.99	25741	0.652117	13727	0.347757	1	1 (1)	1	3179	0	0	3.04915e-05	1.38099e-08	17475	0.532839	499	0.0152153
SRR28517812	CB-3-4-23-FeCoV-1-71-MOI-1-24-HPI-1.fastq.gz	1	24	1	574387	303487	161051	131486	324341072	307797019	2013.9	68719	0.426691	92223	0.572632	19	21 (21)	1	1849	11	0.578947	0.000144502	6.82268e-08	58360	0.44385	1980	0.0150586
SRR28517811	CB-3-4-23-FeCoV-1-71-MOI-1-24-HPI-2.fastq.gz	1	24	2	888256	247187	234072	193787	476898282	452459070	2037.4	177958	0.76027	56020	0.239328	31	35 (31)	0.989204	2054	15	0.483871	0.000159969	7.73551e-08	105271	0.54323	4423	0.022824
SRR28517810	CB-3-4-23-FeCoV-1-71-MOI-1-24-HPI-3.fastq.gz	1	24	3	2220362	452200	427217	338231	802756620	748869503	1879.04	329684	0.771702	97365	0.227905	59	61 (58)	0.993517	1979	36	0.610169	0.000174437	8.14561e-08	178324	0.527225	7517	0.0222245
SRR28517809	CB-2-26-23-FeCoV-1-71-MOI-1-48-HPI-1.fastq.gz	1	48	1	195651	62319	18521	11504	28066927	24229230	1515.41	15089	0.814697	3397	0.183413	3	3 (3)	1	1503	3	1	0.000260779	1.23817e-07	5861	0.509475	396	0.0344228
SRR28517808	CB-2-27-23-FeCoV-1-71-MOI-1-48-HPI-2.fastq.gz	1	48	2	1052117	364060	134530	95815	247300972	225380225	1838.26	100217	0.744942	34139	0.253765	46	50 (49)	0.998067	1326	31	0.673913	0.000480092	2.21847e-07	45195	0.47169	2904	0.0303084
SRR28517807	CB-2-26-23-FeCoV-1-71-MOI-1-48-HPI-3.fastq.gz	1	48	3	439314	145588	60051	45517	117156757	108987393	1950.95	46464	0.773742	13518	0.225109	25	26 (26)	1	1485	14	0.56	0.000549245	2.3856e-07	22748	0.499769	1448	0.0318123
SRR28517806	CB-8-24-23-FeCoV-1-71-MOI-1-48-HPI-4.fastq.gz	1	48	4	1889256	758172	352577	275018	691135830	645143731	1960.24	220237	0.624649	132082	0.374619	161	179 (147)	0.974371	1423	53	0.329193	0.000585416	2.77458e-07	121747	0.442687	6615	0.024053
SRR28517805	CB-8-24-23-FeCoV-1-71-MOI-1-48-HPI-5.fastq.gz	1	48	5	1633864	709446	330620	258819	655851838	613578559	1983.7	200463	0.606324	129904	0.39291	154	168 (152)	0.990759	1242	56	0.363636	0.00059501	2.73804e-07	114260	0.441467	6378	0.0246427
SRR28517803	CB-8-26-23-FeCoV-1-71-MOI-1-48-HPI-6.fastq.gz	1	48	6	1075287	465316	184376	137234	342539411	315610374	1857.83	113636	0.616328	70570	0.38275	77	85 (77)	0.987547	1251	43	0.558442	0.000561085	2.69319e-07	60871	0.443556	3244	0.0236385
SRR28517802	CB-8-27-23-FeCoV-1-71-MOI-1-48-HPI-7.fastq.gz	1	48	7	1792230	996996	424637	331906	829917552	776389346	1954.42	251760	0.592883	172442	0.406093	216	234 (196)	0.974377	1211	108	0.5	0.000650787	3.01395e-07	152201	0.458567	7932	0.0238983
SRR28517801	CB-8-28-23-FeCoV-1-71-MOI-1-48-HPI-8.fastq.gz	1	48	8	268308	138024	70177	52912	134538859	124937033	1917.14	43502	0.61989	26616	0.37927	39	39 (34)	0.978427	1697	23	0.589744	0.000737073	3.12157e-07	23888	0.451467	1277	0.0241344
SRR28517800	CB-8-28-23-FeCoV-1-71-MOI-1-48-HPI-9.fastq.gz	1	48	9	380876	174846	76679	57988	146048147	135373466	1904.67	48749	0.635754	27853	0.363242	27	29 (29)	1	2040	18	0.666667	0.000465614	1.99448e-07	24896	0.42933	1376	0.023729
SRR28517799	CB-4-13-23-FeCoV-1-71-MOI-2-12-HPI-1.fastq.gz	2	12	1	1086883	716069	91115	80586	190972195	184490954	2095.95	69130	0.758712	21972	0.241146	3	3 (3)	1	2863	2	0.666667	3.72273e-05	1.6261e-08	49615	0.615678	1468	0.0182166
SRR28517798	CB-4-17-23-FeCoV-1-71-MOI-2-12-HPI-2.fastq.gz	2	12	2	1370304	764084	187186	168056	445962305	434174544	2382.46	140091	0.748405	47084	0.251536	7	7 (7)	1	2137	3	0.428571	4.16528e-05	1.61225e-08	97976	0.582996	3769	0.022427
SRR28517797	CB-8-22-23-FeCoV-1-71-MOI-2-12-HPI-3.fastq.gz	2	12	3	702668	443897	174823	149162	398666322	383171594	2280.4	125833	0.719774	48981	0.280175	16	20 (19)	0.99388	2417	6	0.375	0.000107266	5.21959e-08	83014	0.556536	3108	0.0208364
SRR28517796	CB-10-20-22-FeCoV-1-71-MOI-2-24-HPI-1.fastq.gz	2	24	1	1317250	725658	322610	257769	507253829	470919918	1572.34	215609	0.668327	106834	0.331155	23	23 (22)	0.994881	2089	13	0.565217	8.92272e-05	4.88406e-08	154660	0.599995	3872	0.0150212
SRR28517795	CB-11-3-22-FeCoV-1-71-MOI-24-HPI-2.fastq.gz	2	24	2	1037194	376565	232340	181764	429544406	401241415	1848.78	148793	0.640411	83436	0.359112	31	31 (27)	0.987643	1884	19	0.612903	0.000170551	7.72602e-08	96990	0.533604	3153	0.0173467
SRR28517794	CB-2-24-23-FeCoV-1-71-MOI-2-24-HPI-3.fastq.gz	2	24	3	536649	164293	221572	191088	481484426	463609160	2173.04	177701	0.802001	43799	0.197674	53	57 (57)	1	1240	32	0.603774	0.000277359	1.22948e-07	116985	0.612205	4861	0.0254385
SRR28517792	CB-10-7-22-FeCoV-1-71-MOI-2-48-HPI-1.fastq.gz	2	48	1	565236	328445	100704	50825	120223696	91504250	1193.83	56896	0.564983	43683	0.433776	10	10 (10)	1	1096	5	0.5	0.000196754	1.09285e-07	16253	0.319784	1037	0.0204033
SRR28517791	CB-10-28-22-FeCoV-1-71-MOI-2-48-HPI-2.fastq.gz	2	48	2	813569	392975	88203	57124	130264439	112216081	1476.87	55553	0.629831	32452	0.367924	11	11 (8)	0.948555	1472	4	0.363636	0.000192564	9.80252e-08	24746	0.433198	1333	0.0233352
SRR28517790	CB-2-17-23-FeCoV-1-71-MOI-2-48-HPI-3.fastq.gz	2	48	3	1122071	705393	197957	137699	325408020	291982771	1643.83	98446	0.49731	99220	0.50122	58	66 (62)	0.989702	1584	37	0.637931	0.000421209	2.26041e-07	57829	0.419967	2808	0.0203923
SRR28517789	CB-5-25-23-FeCoV-1-71-MOI-5-12-HPI-1.fastq.gz	5	12	1	667631	247788	56982	39303	89763119	79309666	1575.29	42531	0.746394	14440	0.253413	3	3 (3)	1	2319	3	1	7.63301e-05	3.78264e-08	18458	0.469633	676	0.0171997
SRR28517788	CB-5-25-23-FeCoV-1-71-MOI-5-12-HPI-2.fastq.gz	5	12	2	1039117	644598	126012	99540	229071917	213669046	1817.86	98212	0.779386	27776	0.220423	3	3 (3)	1	2148	1	0.333333	3.01386e-05	1.40404e-08	52607	0.528501	1747	0.0175507
SRR28517787	CB-5-25-23-FeCoV-1-71-MOI-5-12-HPI-3.fastq.gz	5	12	3	488017	364735	47713	39477	99404753	94580244	2083.39	32720	0.685767	14975	0.313856	1	1 (1)	1	9145	0	0	2.53312e-05	1.0573e-08	21704	0.549788	713	0.0180611
SRR28517786	CB-10-20-22-FeCoV-1-71-MOI-5-24-HPI-1.fastq.gz	5	24	1	1099953	483085	257926	211759	440797426	413599883	1709.01	164697	0.638544	93142	0.361119	28	30 (29)	0.996345	1329	11	0.392857	0.000132226	7.25339e-08	122511	0.57854	3649	0.0172319
SRR28517785	CB-11-3-22-FeCoV-1-71-MOI-5-24-HPI-2.fastq.gz	5	24	2	1452037	685118	409800	267614	589885475	509117996	1439.45	308013	0.751618	101573	0.24786	25	26 (25)	0.99562	1821	17	0.68	9.34181e-05	5.10687e-08	131408	0.491036	5334	0.0199317
SRR28517784	CB-2-20-23-FeCoV-1-71-MOI-5-24-HPI-3.fastq.gz	5	24	3	1400374	124455	45598	28137	66463909	56717069	1457.61	38505	0.844445	7063	0.154897	4	4 (4)	1	2153	2	0.5	0.000142162	7.05255e-08	15500	0.550876	735	0.0261222
SRR28517783	CB-10-7-22-FeCoV-1-71-MOI-5-48-HPI-1.fastq.gz	5	48	1	306928	123796	39296	12895	35491492	20838122	903.183	26100	0.66419	13148	0.334589	4	4 (4)	1	1493	2	0.5	0.000310198	1.91956e-07	3664	0.284141	269	0.0208608
SRR28517781	CB-10-28-22-FeCoV-1-71-MOI-5-48-HPI-2.fastq.gz	5	48	2	1361606	793567	327101	232989	522844299	467759535	1598.42	221487	0.677121	105315	0.321965	71	102 (90)	0.984979	1199	37	0.521127	0.000304735	2.18061e-07	110566	0.474555	6347	0.0272416
SRR28517780	CB-2-20-23-FeCoV-1-71-MOI-5-48-HPI-3.fastq.gz	5	48	3	1391492	636694	161208	99774	224837709	190079683	1394.71	148422	0.920686	12456	0.0772666	17	19 (19)	1	2138	10	0.588235	0.000170385	9.99581e-08	55512	0.556377	3406	0.0341371
SRR28517779	CB-7-28-23-FeCoV-1-71-MOI-10-12-HPI-1.fastq.gz	10	12	1	668859	342580	165473	140776	328801305	314631433	1987.04	150308	0.908354	15105	0.0912838	12	13 (13)	1	1796	6	0.5	8.52418e-05	4.13182e-08	96309	0.684129	3704	0.0263113
SRR28517778	CB-7-28-23-FeCoV-1-71-MOI-10-12-HPI-2.fastq.gz	10	12	2	1101997	294935	263140	233907	562465483	544775157	2137.51	242915	0.92314	20191	0.076731	14	14 (13)	0.990287	2932	8	0.571429	5.98528e-05	2.56987e-08	161867	0.692014	6440	0.0275323
SRR28517777	CB-8-22-23-FeCoV-1-71-MOI-10-12-HPI-3.fastq.gz	10	12	3	1668949	956963	525823	432172	1127222276	1071580021	2143.73	436688	0.830485	89123	0.169492	48	49 (45)	0.992642	1256	29	0.604167	0.000111067	4.57269e-08	244918	0.566714	11024	0.0255084
SRR28517776	CB-10-20-22-FeCoV-1-71-MOI-10-24-HPI-1.fastq.gz	10	24	1	1421392	547225	283559	209748	425407086	384682485	1500.24	221585	0.781442	61796	0.21793	27	30 (30)	1	1465	13	0.481481	0.000128726	7.79864e-08	128370	0.61202	4322	0.0206057
SRR28517775	CB-11-3-22-FeCoV-1-71-MOI-10-24-HPI-2.fastq.gz	10	24	2	1434265	446594	236798	182654	410870861	380108849	1735.11	189123	0.798668	47505	0.200614	35	36 (34)	0.994369	1715	19	0.542857	0.000191619	9.47097e-08	110612	0.605582	4385	0.0240071
SRR28517774	CB-2-24-23-FeCoV-1-71-MOI-10-24-HPI-3.fastq.gz	10	24	3	1343322	560605	265653	223165	512979647	487467697	1931.01	222832	0.838809	42625	0.160454	43	43 (37)	0.984679	1411	21	0.488372	0.000192683	8.8211e-08	141735	0.635113	6254	0.0280241
SRR28517773	CB-10-7-22-FeCoV-1-71-MOI-10-48-HPI-1.fastq.gz	10	48	1	401174	145459	51354	29108	69155552	56350047	1346.64	36677	0.714199	14596	0.284223	10	11 (10)	0.98666	1523	6	0.6	0.000343548	1.95208e-07	10719	0.368249	850	0.0292016
SRR28517772	CB-10-28-22-FeCoV-1-71-MOI-10-48-HPI-2.fastq.gz	10	48	2	1169923	615119	175159	95027	227298829	181763419	1297.67	134631	0.768622	40049	0.228644	23	24 (23)	0.995151	1545	8	0.347826	0.000242036	1.3204e-07	39157	0.412062	2856	0.0300546
SRR28517770	CB-2-17-23-FeCoV-1-71-MOI-10-48-HPI-3.fastq.gz	10	48	3	462540	115871	33348	23372	54410087	48680857	1631.58	27707	0.830844	5613	0.168316	6	6 (5)	0.969724	2088	5	0.833333	0.000256717	1.23252e-07	10731	0.459139	706	0.0302071
SRR28517769	CB-9-21-23-FeCoV-1-71-MOI-5-Canine-first-2A.fastq.gz	5	2	1	1605463	875264	571144	408116	1095716619	1001624771	1918.46	565436	0.990006	5162	0.009038	6	7 (7)	1	2259	4	0.666667	1.47017e-05	6.98865e-09	228126	0.558973	14897	0.0365019
SRR28517768	CB-9-21-23-FeCoV-1-71-MOI-5-Canine-first-2B.fastq.gz	5	2	2	864144	442888	298157	183066	491255955	427702932	1647.64	294832	0.988848	3076	0.0103167	4	6 (6)	1	2508	3	0.75	2.185e-05	1.40284e-08	88322	0.48246	6292	0.0343701
SRR28517767	CB-9-21-23-FeCoV-1-71-MOI-5-Canine-first-4A.fastq.gz	5	4	1	1042993	607092	303680	210858	538013989	485032128	1771.65	302073	0.994708	1220	0.00401739	1	1 (1)	1	4692	0	0	4.74253e-06	2.06172e-09	114015	0.540719	7096	0.033653
SRR28517766	CB-9-26-23-FeCoV-1-71-MOI-5-Canine-first-4B.fastq.gz	5	4	2	1012634	519984	321195	198748	528521992	461773107	1645.49	319313	0.994141	1577	0.00490979	0	0	0	0	0	0	0	0	60910	0.306468	4357	0.0219222
SRR28517765	CB-9-25-23-FeCoV-1-71-MOI-5-Canine-first-8A.fastq.gz	5	8	1	1366919	613063	629060	462425	1220976390	1122946317	1940.95	626040	0.995199	2596	0.00412679	0	0	0	0	0	0	0	0	248594	0.537588	16879	0.0365011
SRR28517764	CB-9-29-23-FeCoV-1-71-MOI-5-Canine-first-8B.fastq.gz	5	8	2	1542843	671201	702233	514535	1359319167	1250960769	1935.71	698643	0.994888	3115	0.00443585	1	1 (1)	1	3463	0	0	1.9435e-06	7.99386e-10	272699	0.529991	18619	0.0361861
SRR28517763	CB-9-25-23-FeCoV-1-71-MOI-5-Canine-first-12A.fastq.gz	5	12	1	1414343	687615	615233	472910	1235849716	1149902178	2008.75	613623	0.997383	1146	0.00186271	0	0	0	0	0	0	0	0	260972	0.551843	18233	0.0385549
SRR28517762	CB-9-29-23-FeCoV-1-71-MOI-5-Canine-first-12B.fastq.gz	5	12	2	712814	359497	300052	224824	572040995	526829962	1906.47	299244	0.997307	622	0.00207297	0	0	0	0	0	0	0	0	124024	0.551649	8334	0.037069
SRR28517761	CB-10-2-23-FeCoV-1-71-MOI-5-Feline-first-2A.fastq.gz	5	2	1	17104	8371	6492	4159	10009639	8668408	1541.84	6316	0.97289	173	0.0266482	0	0	0	0	0	0	0	0	2407	0.578745	111	0.0266891
SRR28517759	CB-10-2-23-FeCoV-1-71-MOI-5-Feline-first-2B.fastq.gz	5	2	2	388229	186354	164923	102004	244922971	209358461	1485.07	160564	0.973569	4257	0.025812	7	9 (9)	1	2360	6	0.857143	6.86248e-05	4.29885e-08	54804	0.537273	2580	0.0252931
SRR28517758	CB-10-4-23-FeCoV-1-71-MOI-5-Feline-first-4A.fastq.gz	5	4	1	1101935	483607	526845	375324	939929885	850837056	1784.07	489195	0.928537	37396	0.070981	28	30 (28)	0.987735	1668	20	0.714286	7.46022e-05	3.52594e-08	194337	0.517785	10096	0.0268994
SRR28517757	CB-10-4-23-FeCoV-1-71-MOI-5-Feline-first-4B.fastq.gz	5	4	2	122094	45518	60597	26653	66671658	48350013	1100.25	56879	0.938644	3694	0.0609601	1	1 (1)	1	1758	0	0	3.75192e-05	2.06825e-08	8422	0.315987	641	0.0240498
SRR28517756	CB-10-4-23-FeCoV-1-71-MOI-5-Feline-first-8A.fastq.gz	5	8	1	85701	35134	43441	32927	83616747	77505882	1924.83	35338	0.813471	8077	0.18593	4	4 (4)	1	3338	4	1	0.000121481	5.1609e-08	17156	0.521031	782	0.0237495
SRR28517755	CB-10-6-23-FeCoV-1-71-MOI-5-Feline-first-8B.fastq.gz	5	8	2	119878	48838	60807	43822	104945507	94919932	1725.88	48426	0.796389	12354	0.203167	4	5 (5)	1	2110	3	0.75	9.12784e-05	5.2676e-08	21537	0.491465	910	0.0207658
SRR28517754	CB-10-6-23-FeCoV-1-71-MOI-5-Feline-first-12A.fastq.gz	5	12	1	106475	40636	52569	34608	84704865	74829632	1611.31	33660	0.640301	18886	0.359261	4	5 (5)	1	2524	2	0.5	0.00011558	6.68184e-08	13890	0.401352	629	0.018175
SRR28517753	CB-10-9-23-FeCoV-1-71-MOI-5-Feline-first-12B.fastq.gz	5	12	2	91452	37593	43499	28725	70805200	62606130	1627.74	28215	0.648636	15261	0.350836	3	3 (3)	1	2339	2	0.666667	0.000104439	4.79186e-08	11598	0.40376	505	0.0175805
SRR28517752	CB-3-24-23-Uninfected-A72-48-hours.fastq.gz	0	48	1	543724	489564	0	0	0	0	0	0	0	0	0	0	0	0	0	0	0	0	0	0	0	0	0
SRR28517751	CB-3-27-23-FeCoV-MOI-2-48-HPI.fastq.gz	2	48	1	548396	200642	291195	248099	1012714948	608503066	3477.79	2176	0.00747266	288924	0.992201	0	0	0	0	0	0	0	0	64923	0.261682	2805	0.011306
SRR28517750	CB-3-27-23-CaCoV-MOI-2-48-HPI.fastq.gz	2	48	1	1514880	726164	485125	404692	1011123862	962157693	2084.25	484646	0.999013	170	0.000350425	0	0	0	0	0	0	0	0	248276	0.613494	15787	0.0390099
SRR28517748	CB-2-20-23-FeCoV-1-71-Combined-MOI-2.fastq.gz	2	48	1	811263	275164	253509	202329	494453056	465850144	1950.44	30869	0.121767	222537	0.877827	0	0	0	0	0	0	0	0	58740	0.290319	2284	0.0112885
SRR28517747	CB-3-24-23-FeCoV-1-71-Combined-polyA-MOI-2.fastq.gz	2	48	1	767252	409733	169726	134012	314753476	293856116	1854.48	71077	0.418775	98489	0.580282	9	11 (3)	0.986797	1680	0	0	6.71582e-05	3.74333e-08	90700	0.676805	3567	0.026617
SRR28517746	CB-3-24-23-FeCoV-1-71-Combined-library-MOI-2.fastq.gz	2	48	1	1688289	853732	528568	427751	1012714948	953293416	1915.96	386880	0.73194	141347	0.267415	10	10 (5)	0.966791	2235	0	0	2.33781e-05	1.04899e-08	230170	0.538093	11800	0.0275861
	KEY:
	Initial experiments included in Figure 1
	Staggered co-infection experiments
	Control experiments

## Sheet: CaCoV UCD-1 FeCoV WSU-79-1146
SRA Accession	File name	MOI	HPI	Replicate	Total reads	Host reads	Viral reads	Viral reads > 1000 bp	Viral nucleotides	Viral nucleotides > 1000 bp	Average read length	CaCoV reads	CaCoV proportion	FeCoV reads	FeCoV proportion	Recombinant reads	Minimum recombinant read length	Per molecule recombination rate > 1000 bp
SRR28517745	CB-3-26-22-FIPV-UCD-1-MOI-1-48-HPI-1.fastq.gz	1	48	1	1314451	722612	319000	241127	711695816	665325600	2231.02	292095	0.915658	26640	0.083511	98	1195	0.000406425
SRR28517744	CB-3-29-22-FIPV-UCD-1-MOI-1-48-HPI-2.fastq.gz	1	48	2	860720	440973	209353	159583	457505261	427577681	2185.33	193658	0.925031	15579	0.074415	62	1247	0.000388513
SRR28517743	CB-4-1-22-FIPV-UCD-1-MOI-1-48-HPI-3.fastq.gz	1	48	3	1478043	861841	310609	240876	696730829	654563367	2243.11	280993	0.904652	29339	0.0944564	90	1236	0.000373636

## Sheet: RCoV Parker MHV-JHM
SRA Accession	File name	MOI	HPI	Replicate	Total reads	Host reads	Viral reads	Viral reads > 1000 bp	Viral nucleotides	Viral nucleotides > 1000 bp	Average read length	RCoV reads	RCoV proportion	MHV reads	MHV proportion	Recombinant reads	Minimum recombinant read length	Per molecule recombination rate > 1000 bp
SRR28517742	CB-2-5-24-JHM-P-MOI-1-48-HPI-1.fastq.gz	1	48	1	489595	9972	130648	53239	145903948	104188607	1116.77	75685	0.579305	54933	0.420466	123	1513	0.00231034
SRR28517741	CB-2-5-24-JHM-P-MOI-1-48-HPI-2.fastq.gz	1	48	2	822577	41911	465138	200267	529641462	384675477	1138.68	265980	0.57183	199003	0.427836	559	1169	0.00279127
SRR28517740	CB-2-5-24-JHM-P-MOI-1-48-HPI-3.fastq.gz	1	48	3	531610	29018	284531	126051	339870648	252824981	1194.49	163349	0.574099	121097	0.425602	399	1230	0.00316539
